# Supplementary material for: A Novel Mitovirus PsMV2 Facilitates the Virulence of Wheat Stripe Rust Fungus
Source: Viruses. 2023 May 28;15(6):1265. doi: 10.3390/v15061265 (PMC10301018; doi:10.3390/v15061265)
Supplement: Supplementary file 1 [file viruses-15-01265-s001.zip]

Archive with 1 entries (1 files):
- viruses-2352489-supplementary.pdf
